# Supplementary material for: Characteristics of the Discoloration Switching Phenomenon of 4H-SiC Single Crystals Grown by PVT Method Using ToF-SIMS and Micro-Raman Analysis
Source: Materials (Basel). 2024 Feb 22;17(5):1005. doi: 10.3390/ma17051005 (PMC10934884; doi:10.3390/ma17051005)
Supplement: Supplementary file 1 [file materials-17-01005-s001.zip]

Archive with 1 entries (1 files):
- materials-2850751-supplementary.pdf
